# Supplementary material for: A mass occurrence of pteropods (Limacina spp.) drove a pronounced peak in zooplankton biomass in Atlantic water in the Barents Sea in 1994
Source: J Plankton Res. 2025 Mar 27;47(2):fbaf012. doi: 10.1093/plankt/fbaf012 (PMC11950534; doi:10.1093/plankt/fbaf012)
Supplement: Supplementary_Tables_S4_and_S5_fbaf012 [file supplementary_tables_s4_and_s5_fbaf012.xlsx]

## Sheet: Read
Data for 23 stations in 1994 and 11 stations in 1995 are given in the two sheets labelled Table S-3 1994 and Table S-4 1995.
Values are abundance as number of individuals per m2.
Station locations in polygons are given with abbreviations: SW - South-West, BIT - Bear Island Trench, HD - Hopen Deep, TIB - Thor Iversen Bank. See map in Fig. S-1.
Taxa are listed in sequence of copepods (species or genus, with copepodite stages as appropriate), followed by other invertebrate taxa.
The entries 'Other copepods', 'Meroplankton (larvae)' and 'Other taxa' are sums for taxa specified at the end of the table below entry line for 'Total'.

## Sheet: Table S-4 1994
1994 - Abundance - No. of individuals per m2
Stations		765	975	980	982	987	989	992	996	1006	1027	1096	1104	1116	1118	1121	1122	1139	1140	1146	1154	1156	1160	1166
Polygons		SW	SW	SW	TIB	TIB	HD	HD	HD	SW	BIT	HD	HD	HD	HD	TIB	TIB	BIT	BIT	BIT	BIT	BIT	SW	SW
Species	Stage
Calanus finmarchicus	CI	6144		2560	512	1024				2048	1664				1024					512
Calanus finmarchicus	CII	20480	512	5120	4096	512				2048	1024	1024											256
Calanus finmarchicus	CIII	22528	3584	22528	4096		512	512	4096	2048	512		1536	2048				3072	2560	256	1536	128	256	2560
Calanus finmarchicus	CIV	47104	15872	26624	5632	16384	18944	36864	20480	17408	1152	11264	14848	14848	21504	16384	24576	25600	25480	3584	18432	6400	4864	6144
Calanus finmarchicus	CV	145408	82944	165888	36352	172032	56320	569344	532480	65536	7424	107520	42496	85504	82944	74752	120832	80896	46080	25088	29184	23040	28160	37888
Calanus finmarchicus	CVI female	16384	2048	512	1024	512	1024	512		3072	1664	2048	256	256	1024	1024	2048	2048	512	256	512	256	256	1536
Calanus glacialis	CII
Calanus glacialis	CIII						512
Calanus glacialis	CIV						1536
Calanus glacialis	CV		512	8			80	24	8				16	16	16	32			8		8
Calanus glacialis	CVI female						24											16			24
Calanus hyperboreus	CII			512
Calanus hyperboreus	CIII																	3072
Calanus hyperboreus	CIV	16	512	80	32	8	80	32			128	40	64	32	48	56	16	24	40	16	24	512
Calanus hyperboreus	CV	32	192	88	40	88	128	80	48			48	104	112	80	88	16	168	88		32	16
Calanus hyperboreus	CVI female			16							8		8	8				72	32		32	16
Metridia spp.	CI-CIII		512			1024	10240	21504	69632				20480	2304		6144		5120	8192		2560		256	1536
Metridia spp.	CIV-CV	6144	11776	10240	5632	6144	11264	10240	8192	1024	640	8192	10240	2304	4096	6144	3072	10240	6656	768	7168	2560	256	1536
Metridia spp.	CVI		512	1536	1024	1024	2048		4096	1024	256		768	1024		1024		3072	1024	256	1024	768		1024
Microcalanus spp.		32768	58368	61440	26624	24576	38912	10240	4096	20480	1792	28672	45056	6656	11264	26624	7168	9216	9216	3072	16384	3584	1792	12288
Paraeuchaeta spp.	CI-CIII										128			256
Paraeuchaeta spp.	CIV-CV	88	32	72	112	144	112	80	24	24	40	64	168	88	136	48	112	176	168	88	168	128	72
Paraeuchaeta norvegica	CVI female	24	48	48	8	8	48		8	8			8		40		32	48		32		32	8
Pseudocalanus spp.	CI-III
Pseudocalanus spp.	CIV-CV		512	1024		512	13312	3584	8192	1024	128	4096	2560	1024	3072		2048		3072		512	384	256	45056
Pseudocalanus spp.	CVI					512					128												256	7168
Oithona spp.		184320	248832	419840	349184	159744	187392	61440	102400	317440	124928	309248	124928	151552	249856	122880	190464	31744	63488	26112	32768	16896	7680	49152
Oncaea spp.				512		1024	1536	512	20480		128		1792	2048		1024		1024	1024		1024
Other copepods						520	8	1536	8		128	16	16	8	1040	8	16	16		264	32	16	256	1536
Copepod nauplii		16384	2560	3072	1024	512	512	1024		11264	2816		256				1024	1024		512		128	512	512
Gastropoda		520192	89088	138240	235520	294912	75264	100352	147456	450560	2732032	194560	544768	581632	751616	172032	288768	31744	36864	19456	27136	81920	143360	264192
Limacina helicina		2048		15360	69632	73728	9728	6144		2048	3200	90112	212992	122880	104448	157696	317440	73728	34816	2560	16896	6144
Limacina retroversa		2048	2048					512	26624	98304	20224				6144			51200	331776	80896	68096	272384	233472	104448
Clione limacina						24				8		1024	8			8				8				8
Eukrohnia		232	16	96	72	240	56	120	64	56	216	56	40	304	160	24	88	448	328	184	256	248	40	16
Sagitta		8	24	152	112	144	544	152	56	48		368	384	216	352	296	144	40	16		40		24	56
Chaetognatha							512	1024			256									512	1024	256	768	1024
Aglantha digitale		40		80	8	24	24	56	72	40		24	40	72	56	40	32	40	72	32	48	24
Oikopleura			1024				512	512	8192	1024		5120	2304	512	1024	3072								16384
Meroplankton (larvae)			512			512	1024	2048	0	3072	512	5120	768	640	0	0	2048	1024	0	0	0	0	512	512
Other taxa								520		2048	128		520	520		1024		8	8				8
Total		1022392	522040	875648	740736	755888	432208	298536	956704	1001656	2901256	768616	1027424	976864	1239944	590424	959944	334880	571520	164464	224920	415840	423320	554576
Other copepods
Acartia						512																	256	1536
Aeginopsis laurentii												16	16			8
Aetideopsis armata						8
Aetideus armatus																	16
Heterorhabdus norvegicus							8		8					8	16			16		8	32	16
Scolecithricella minor											128									256
Calanoida								1536							1024
Sum Other copepods						520	8	1536	8		128	16	16	8	1040	8	16	16		264	32	16	256	1536
Meroplankton (larvae)
Echinodermata						512	1024	1024					768				1024
Bivalvia			512					512		3072	256	2048		128				1024						512
Polychaeta								512			256	3072		512			1024						512
Sum Meroplankton (larvae)						512	1024	2048	0	3072	512	5120	768	640	0	0	2048	1024	0	0	0	0	512	512
Other taxa
Copepod eggs										1024						1024
Catablema vesicarium								8
Ostracoda								512					512	256
Facetotecta										1024
Isopoda											128
Dimophyes arctica													8						8
Evadne														256
Hydrozoa														8				8					8
Sum Other taxa								520		2048	128		520	520		1024		8	8				8
																					24

## Sheet: Table S-5 1995
1995 - Abundance - No. of individuals per m2
Stations		St 1193	St 1064	St 1057	St 942	St 917	St 914	St 911	St 847	St 842	St 824	St 882
Polygons		SW	TIB	BIT	NE	NE	NE	NE	SW	SW	BIT	TIB
Species	Stage
Calanus finmarchicus	CI	3072	24576	10240			4096	1024	12288	49152	49152	6144
Calanus finmarchicus	CII	1024	40960	10240		16384	13824	7168	36864	73728	155648	8192
Calanus finmarchicus	CIII	2048	47104	14336	2560	86016	32768	20992	102400	147456	458752	32768
Calanus finmarchicus	CIV	52224	90112	163840	33792	155648	11776	512	159744	466944	786432	51200
Calanus finmarchicus	CV	132096	77824	28672	47104	10240	2048	64	77824	90112	65536	135168
Calanus finmarchicus	CVI female	256	4096	4096	1024	512	1536	32	1024	4096	1024	2048
Calanus glacialis	CII							1024
Calanus glacialis	CIII						5120	1664			24576
Calanus glacialis	CIV				256		512
Calanus glacialis	CV			16	768	104	3072	56			32	16
Calanus glacialis	CVI				40	8	64
Calanus hyperboreus	CII							192
Calanus hyperboreus	CIII			2048				72
Calanus hyperboreus	CIV	64		24	112		56	240		8	96	16
Calanus hyperboreus	CV	24	24	96	200		120	8	8	8	152	16
Calanus hyperboreus	CVI female	16		64	8		8	8			8
Metridia spp.	CI-CIII	256					30720	11264				2048
Metridia spp.	CIV-V	1024			6144		20480	24	1536		3072
Metridia spp.	CVI	1024	2048		1792	12288		24	2048	8192	2048
Paraeuchaeta spp.	CI-CIII							24
Paraeuchaeta spp.	CIV-CV		144	224	56	8	8	8	48	208	200	96
Paraeuchaeta norvegica	CVI female	16			16					8	16	8
Pseudocalanus spp.	CI-CIII				256			8192
Pseudocalanus spp.	CIV-CV	15360		2048	5632	59392	151552	25600	512		4096	2048
Pseudocalanus spp.	CVI	2560			512	512	1024	2560
Microcalanus spp.		15360	18432	14336	21504	20480	30720	9216	28672	16384	32768
Oithona spp.		71680	274432	208896	172032	309248	473088	275456	239616	376832	360448	542720
Oncaea spp.					768	512	1360	1280
Other copepods		9728			256	16	72	24			88
Copepoda	nauplii	512	12288	18432			3072	1792	512	16384	90112
Gastropoda		14336	79872	114688	4608	104448	20480	256	512	16384	90112	69632
Limacina helicina
Limcina retroversa
Clione limacina					16	40	40	16
Eukrohnia		72	56	272	88	776	144	136	232	272	600	120
Sagitta		48	88	72	248	608	560	32	56	40	32	16
Chaetognatha						1024	512	328			2048
Aglantha digitale		56	40	56	8				40	48	24	8
Appendicularians sum		8448	2048	2048	768		4096	18688	1024			4096
Meroplankton (larvae)		256	4096	4096	6656
Other					8	64	24	11864
Total		331560	678240	598840	307232	778328	812952	401120	664960	1266256	2127072	856360
Other copepods
Acartia		512			256		64
Aeginopsis laurentii						16	8	24
Gaidius tenuispinus											40
Heterorhabdus norvegicus											48
Temora		9216
Sum Other copepods		9728			256	16	72	24			88
Meroplankton (larvae)
Bivalvia		256
Polychaeta			2048	2048	6656
Echinodermata			2048	2048
Sum Meroplankton (larvae)		256	4096	4096	6656
Other taxa
Hyperiidea								8
Isopoda								8
Hydrozoa					8		8	72
Cymbulia peronii						64	16	11776
Sum Other taxa					8	64	24	11864
Fritillaria borealis		256	2048	2048				256				4096
Oikopleura		8192			768		4096	18432	1024
Appendicularians sum		8448	2048	2048	768		4096	18688	1024			4096
